# Supplementary material for: Significant association between clinical characteristics and changes in peripheral immuno-phenotype in large vessel vasculitis
Source: Arthritis Res Ther. 2019 Dec 30;21:304. doi: 10.1186/s13075-019-2068-7 (PMC6937853; doi:10.1186/s13075-019-2068-7)
Supplement: Supplementary file 1 — Additional file 1 : Figure S1 Immuno-phenotyping strategy using antibody staining. [file 13075_2019_2068_MOESM1_ESM.zip]

Archive with 2 entries (2 files):
- Supplementary Fig.1(1)_600.tif
- Supplementary Fig.1(2)_600.tif
